# Supplementary material for: Probing a label-free local bend in DNA by single molecule tethered particle motion
Source: Nucleic Acids Res. 2015 Mar 12;43(11):e72. doi: 10.1093/nar/gkv201 (PMC4477641; doi:10.1093/nar/gkv201)
Supplement: SUPPLEMENTARY DATA [file supp_gkv201_nar-00025-met-f-2015-File006.zip]

Archive with 1 entries (1 files):
- nar-00025-met-f-2015-File006.avi
